# Supplementary material for: Enhancing Oxidative Stability and Nutritional Quality of Flaxseed Oil Using Apricot, Sesame, and Black Cumin Oil Blends
Source: Foods. 2025 Jun 5;14(11):2000. doi: 10.3390/foods14112000 (PMC12155427; doi:10.3390/foods14112000)
Supplement: Supplementary file 1 [file foods-14-02000-s001.zip]

Archive with 1 entries (1 files):
- foods-3644613-supplementary.xlsx
