# Supplementary material for: Enhancing Oxidative Stability and Nutritional Quality of Flaxseed Oil Using Apricot, Sesame, and Black Cumin Oil Blends
Source: Foods. 2025 Jun 5;14(11):2000. doi: 10.3390/foods14112000 (PMC12155427; doi:10.3390/foods14112000)
Supplement: Supplementary file 1 [file foods-14-02000-s001.zip › foods-3644613-supplementary.xlsx]

## Sheet: Fatty acid content, raw results
					Values expressed as percentage of mass
					Component	Flaxseed I	Flaxseed II	Apricot Kernel I	Apricot Kernel II	Sesame I	Sesame II	Black cumin I	Black cumin II	Flaxseed Apricot Kernel 70-30 I	Flaxseed Apricot Kernel 70-30 II	Flaxseed Apricot Kernel 50-50 I	Flaxseed Apricot Kernel 50-50 II	Flaxseed Sesame 70-30 I	Flaxseed Sesame 70-30 II	Flaxseed Sesame 50-50 I	Flaxseed Sesame 50-50 II	Flaxseed Black cumin 70-30 I	Flaxseed Black cumin 70-30 II	Flaxseed Black cumin 50-50 I	Flaxseed Black cumin 50-50 II
					Myristic acid (C14:0)	0.04	0.04	0.02	0.02	<0,02	<0,02	0.18	0.19	0.04	0.04	0.03	0.03	0.04	0.04	0.03	0.03	0.08	0.08	0.11	0.12
					Palmitic acid (C16:0)	5.85	5.78	5.16	5.25	Lan	10.12	13.14	13.07	5.31	5.39	5.36	5.49	6.92	6.83	7.76	7.87	7.82	7.98	9.35	9.19
					Palmitoleic acid (C16:1)	<0,02	<0,02	0.91	0.94	<0,02	<0,02	<0,02	<0,02	0.5	0.47	0.54	0.52	<0,02	<0,02	<0,02	<0,02	<0,02	<0,02	<0,02	<0,02
					Heptadecanoic acid (C17:0)	0.04	0.04	0.1	0.09	0.03	0.03	0.03	0.03	0.07	0.06	0.07	0.07	0.04	0.04	0.03	0.03	0.04	0.04	0.03	0.03
					Heptadecenoic acid (C17:1)	<0,02	<0,02	0.03	0.03	<0,02	<0,02	<0,02	<0,02	0.04	0.04	<0,02	<0,02	<0,02	<0,02	<0,02	<0,02	<0,02	<0,02	<0,02	<0,02
					Stearic acid (C18:0)	4.41	4.45	0.53	0.55	3.78	3.87	2.49	2.46	3.24	3.18	2.25	2.31	4.26	4.31	4.18	4.13	3.84	3.89	3.4	3.47
					Oleic acid (C18:1)	22.83	22.98	69.58	69.32	42.35	42.07	24.85	25.01	36.27	36.12	46.08	45.84	28.35	28.49	32.22	32.05	23.21	23.1	23.7	23.82
					Linoleic acid (C18:2)	14.27	14.39	23.5	23.63	43.32	43.42	58.85	58.75	16.94	17.1	18.79	18.68	22.73	22.86	28.45	28.61	26.96	27.07	35.66	35.78
					Linolenic acid (C18:3)	52.39	52.15	0.03	0.03	0.15	0.14	0.19	0.21	37.27	37.41	26.71	26.89	37.42	37.18	27.08	27.02	37.85	37.64	27.54	27.38
					Arachidic acid (C20:0)	0.09	0.09	0.07	0.07	0.29	0.27	0.06	0.06	0.08	0.08	0.07	0.07	0.14	0.15	0.17	0.18	0.07	0.07	0.06	0.06
					Gondoic acid (C20:1)	0.06	0.06	0.05	0.05	0.06	0.06	0.19	0.2	0.09	0.09	0.08	0.08	0.08	0.08	0.06	0.06	0.11	0.11	0.13	0.13
					ΣSFA	10.43	10.4	5.88	5.98	14.1	14.29	15.9	15.81	8.74	8.75	7.78	7.97	11.4	11.37	12.17	12.24	11.85	12.06	12.95	12.87
					ΣMUFA	22.89	23.04	70.57	70.34	42.41	42.13	25.04	25.21	36.9	36.72	46.7	46.44	28.43	28.57	32.28	32.11	23.32	23.21	23.83	23.95
					ΣPUFA	66.66	66.54	23.53	23.66	43.47	43.56	59.04	58.96	54.21	54.51	45.5	45.57	60.15	60.04	55.53	55.63	64.81	64.71	63.2	63.16
		m

## Sheet: Tocopherol content, raw results
Tocopherol content (mg/100g)
Component	F I	F II	A I	A II	S I	S II	BC I	BC II	FA73 I	FA73 II	FA50 I	FA50 II	FS73 I	FS73 II	FS50 I	FS50 II	FBC73 I	FBC73 II	FBC50 I	FBC50 II
ALPHA	0.93	0.98	2.42	2.34	0.09	0.1	1.11	1.06	1.41	1.45	1.67	1.72	0.65	0.69	0.52	0.49	0.98	1.07	1	1.07
BETA	-	-	3.12	3.03	-	-	-	-	0.94	0.88	1.51	1.54	-	-	-	-	-	-	-	-
GAMMA	30.76	30.94	37.43	37.28	38.85	39.1	11.34	11.19	31.28	31.41	32.3	32.54	32.98	33.14	34.25	34.06	22.46	21.89	15.65	15.92
DELTA	-	-	-	-	-	-	-	-	-	-	-	-	-	-	-	-	-	-	-	-

## Sheet: Antioxidative capacity, raw res
Antioxidative capacity, raw results, μmol TE/g oil
Oil/Blend	Measurements
	I	II	III	IV	V
FBC73	44.73	41.57	43.11	46.06	47.03
FBC50	55.34	56.56	60.97	58.96	55.67
FS73	30.14	26.44	27.54	28.92	28.46
FS50	31.52	27.87	31.01	30.77	31.33
FA73	24	26.73	24.59	23.64	24.55
FA50	24.21	22.64	24.88	24.52	26.26
BC	76.89	71.89	80.18	73.75	72.29
S	28.7	29.18	31.82	28.65	31.65
F	25.92	25.22	25.17	26.08	22.6
A	18.4	20.6	20.9	19.7	20.5
Table S3: Antioxidative capacity, raw results
